# Supplementary material for: Adaptation of Laser Microdissection Technique for the Study of a Spontaneous Metastatic Mammary Carcinoma Mouse Model by NanoString Technologies
Source: PLoS One. 2016 Apr 14;11(4):e0153270. doi: 10.1371/journal.pone.0153270 (PMC4831786; doi:10.1371/journal.pone.0153270)
Supplement: S1 Table — (XLSX) [file pone.0153270.s007.xlsx]

## Sheet: Table S1
S1 Table. The targeted region and corresponding sequences of embryonic stem cell and EMT-MET markers selected for a custom NanoString probe set
Gene	Accession	Targeted Region	Target Sequence
collagen, type I, alpha 1	NM_007742.3	215-315	CAATGGTGAGACGTGGAAACCCGAGGTATGCTTGATCTGTATCTGCCACAATGGCACGGCTGTGTGCGATGACGTGCAATGCAATGAAGAACTGGACTGT
alpha 1(III) collagen	NM_009930.1	4370-4470	CAAGACAGTCTTTGAATATCAAACACGCAAGGCAATGAGACTACCCATCATAGATATCGCACCCTATGACATTGGGGGTCCTGATCAAGAATTTGGTGTG
a-SMA	NM_007392.2	45-145	GGAACCCTGAGACGCTGCTCCAGCTATGTGTGAAGAGGAAGACAGCACAGCCCTGGTGTGCGACAATGGCTCTGGGCTCTGTAAGGCCGGCTTCGCTGGT
cadherin 1	NM_009864.2	1610-1710	TCGAAGTGCCCGAAGACTTTGGTGTGGGTCAGGAAATCACATCTTATACCGCTCGAGAGCCGGACACGTTCATGGATCAGAAGATCACGTATCGGATTTG
CLAUDIN	NM_016674.3	2355-2455	TTGCTACATCTAGACAACGGGTTCATTAACTCTTGTCCTGCCTATGTTGCATGAGTCAAGAGGGGGCACAGGCTAACATGGTTTTATATTGGAAAACATG
EPCAM	NM_008532.2	1550-1650	TGAAATTTGTACTCGTAAATACAAGCAGCTGGACACCGGCATTACCGATCGTAAAATTAGACGAACGTCTTATAGGTGCAGGTCCAGTGTGGTACTCAGA
fibronectin 1	NM_010233.1	2627-2727	TCCAGACCCTACCGTGGACCAGGTTGATGATACTTCCATTGTTGTTCGGTGGAGTAGACCCCAGGCACCTATCACAGGGTATAGAATTGTCTATTCACCT
FOXC2	NM_013519.2	2253-2353	GGAGATTCTCCACGGGCGCAAGAGGTCTCTCCGGATAAGGTGCCTTCTGTAAACGAGTGCGGATTTGTAACCAGGCTATTTTGTTCTTGCCCAGAGCCTT
cadherin 2	NM_007664.4	2861-2961	TGATCCTTGTTCTCATGTTTGTGGTATGGATGAAACGGCGGGATAAAGAGCGCCAAGCCAAGCAGCTTTTAATTGACCCAGAAGATGATGTAAGAGATAA
OCCLUDIN	NM_008756.2	115-215	CGCTTATCTTGGGAGCCTGGACATTTTGCTCATCATAAAGATTAGGTGACCAGTGACATCAGCCATGTCCGTGAGGCCTTTTGAAAGTCCACCTCCTTAC
Snail	NM_011427.2	910-1010	TCACTGCCAGGACTCCTTCCAGCCTTGGTCCGGGGACCTGTGGCGTCCATGTCTGGACCTGGTTCCTGCTTGGCTCTCTTGGTGGCCTTTGCCGCAGGTG
Slug	NM_011415.2	815-915	AGACCCACTCTGATGTAAAGAAATACCAGTGCAAAAACTGCTCCAAAACCTTCTCCAGAATGTCGCTTCTGCATAAACATGAGGAGTCTGGCTGCTGTGT
Vimentin	NM_011701.4	34-134	CAGCGCTCCTACGATTCACAGCCACCGCGCCCTCATTCCCTTGTTGCAGTTTTTCCAGCCGCAGCAAGCCAGCCCACCTTCGAAGCCATGTCTACCAGGT
ZEB1	NM_011546.2	4150-4250	CTTAAGCAAGACCTGTGCTCTAAGTGCCATTCTCAGTATTGCAAGGCTCTGACAGCCTTCCCGCAGTGTGGCCTATATTAACTAGCAGTTGTTGATTCGT
Zeb2 zinc finger E-box binding homeobox 2	NM_015753.3	3546-3646	ATTCCAGAAAAGCAGTTCCCTTCTGCGACATAAATACGAACACACAGGAAAGAGACCACACCAGTGTCAGATTTGTAAGAAAGCGTTCAAACACAAACAC
twist homolog 1 (Drosophila)	NM_011658.2	994-1094	AATGGACAGTCTAGAGACTCTGGAGCTGGATAACTAAAAATAAATCTATATGACAAAGATTTTCATGGAAATTAGAAGAGCAGAGACCAAATTCACAAGA
Goosecoid	NM_010351.1	797-897	CAGAAAACGCCGAGAAGTGGAACAAGACGTCCTCAAAAGCCTCGCCGGAGAAGAGGGAAGAGGAAGGTAAAAGCGATTTGGACTCGGACAGCTGACGGCC
actin, beta	NM_007393.1	815-915	CAGGTCATCACTATTGGCAACGAGCGGTTCCGATGCCCTGAGGCTCTTTTCCAGCCTTCCTTCTTGGGTATGGAATCCTGTGGCATCCATGAAACTACAT
AFP	NM_007423.4	290-390	AGAAAAACTCTGGCGATGGGTGTTTAGAAAGCCAGCTATCTGTGTTTCTGGATGAAATTTGTCATGAGACGGAACTCTCTAACAAGTATGGACTCTCAGG
bone morphogenetic protein 2	NM_007553.2	885-985	GAGGATTAGCAGGTCTTTGCACCAAGATGAACACAGCTGGTCACAGATAAGGCCATTGCTAGTGACTTTTGGACATGATGGAAAAGGACATCCGCTCCAC
bone morphogenetic protein 4	NM_007554.2	1500-1600	AGACCCTAGTCAACTCTGTTAATTCTAGTATCCCTAAGGCCTGTTGTGTCCCCACTGAACTGAGTGCCATTTCCATGTTGTACCTGGATGAGTATGACAA
BRIX	NM_026396.3	600-700	TTCAGATCTTCAGTACGCCACGATACCATCCCAAGAGTCAGCCGTTTGTGGACCACGTGTTTACGTTCACCATTCTGGATAACAGGATATGGTTCCGGAA
calbindin 1	NM_009788.4	343-443	ATGGAAAAATAGGAATTGTAGAGTTGGCTCACGTCTTACCCACAGAAGAGAATTTCTTGCTGCTCTTTCGATGCCAGCAACTGAAGTCCTGCGAGGAATT
CERBERUS	NM_009887.2	575-675	ACCATTGCCCATGAAGACTGTCAAAAAGTCGTTGTCCAGAACAACCTTTGCTTTGGCAAATGCAGTTCCATTCGTTTTCCCGGAGAAGGGGCAGATGCCC
CD9	NM_007657.3	620-720	CAGCTTTTGGAAAGTTTCCAGGTTAAGCCCTGCCCTGAAGCCATCAGTGAGGTCTTCAACAACAAGTTCCACATCATTGGAGCAGTGGGTATCGGCATCG
CD24	NM_009846.2	584-684	TGGCTTAGGAAATGTGGACACTTAAAACTCTCACTTGAAATTGGGCACAGGTTTGATGTAGAGATAAGGACGGGGTGCGGAATGGAGACCCATTTTGTCA
CD44 antigen	NM_009851.2	3075-3175	CATATTGCCTCTCCAGCAGTCCAATCCTTAGGCATTGCTTTCCAGCGGGGTGGGAGATCAGGTGTACTGGTTACATACTCTCTTTATAGACTCCCTTCTG
CD49F/alpha 6 INTEGRIN	NM_008397.3	910-1010	CAGTGGGGCTGTAGTTTTGCTAAAAAGAGACATGAAGTCCGCGCATCTGCTCCCTGAGTATATATTTGACGGAGAAGGCCTGGCTTCCTCGTTTGGCTAT
CD133	NM_008935.1	2570-2670	ACGGTGCTCTTACTTCCGGCTGTAATCATTGCTATCAAGCTGGCCAAGTACTATCGCAGGATGGATTCAGAGGATGTATACGACGATGTTGAGACTGTGC
caudal type homeobox 2	NM_007673.3	1895-1995	CTGTGTTGTAAATGCCAGAGCCAACCTGGACTTCCTGTCCCTTCCCTCGTCTTTGGCTGAAGAAGACCGGAATTGTTTGCTGCTGTTCGAGTCACTGATC
COMMD3	NM_147778.2	20-120	CTGTGCAAAGAGGCATCCAGACGCTGGCGGATCCCGGTTCCTTTGACTCCAACGCCTTCGCGCTTCTCCTCCGGGCGGCTTTCCAGAGCCTGCTGGACGC
CRABP2	NM_007759.2	275-375	AGATCAAACAGGAGAATGACACTTTCTACATCAAAACCTCCACCACTGTGCGAACCACGGAGATTAACTTCAAGATCGGGGAGGAATTTGAGGAGCAGAC
catenin (cadherin associated protein), beta 1	NM_007614.2	2975-3075	TTGGTCGAGGAGTAACAATACAAATGGATTTGGGGAGTGACTCACGCAGTGAAGAATGCACACGAATGGATCACAAGATGGCGTTATCAAACCCTAGCCT
diaphanous homolog 2 (Drosophila)	NM_017398.3	2958-3058	CTCAAGAGCAACCTTGTAGCAATGGAACAAAGCATTCTTCATCTGGAGAAAAACATCAAGAATTTCCCACCAGCAGAATCGCACCATGATAAGTTTGTGG
DNA methyltransferase 3B	NM_001003961.3	2372-2472	CCCATGCAATGATCTCTCTAACGTCAATCCTGCCCGCAAAGGTTTATATGAGGGCACAGGAAGGCTCTTCTTCGAGTTTTACCACTTGCTGAATTATACC
developmental pluripotency associated 4	NM_028610.2	1225-1325	AAGATAAAAATACATCCTATGTGTTTTGCTGCAAGTAGGTCCTGGGGCAGGAGGATGATATCTCCAGATAACAATAGTTGCTAGTCCTGTCACCAGCACA
EBAF/LeftyB/Lefty1	NM_010094.3	1255-1355	TCTAACTCCCTAATGGGCAATCCCTGTGTGTGCTCTTTGCTTCCTCTGAAGTAGCCTCATCCCTAAATTTTTACCTTCGAGGAATGTGACTCGCTGGCCC
EDNRB	NM_007904.3	2505-2605	ATGGTCCACAGCACAATATGATAGCGAAAATACCGTGGTTTAACGCCATAGAAAATAGTCACTGTAACCAGCTCTCTCGGAGGCATACTACCAACTTTTT
EEF1A1	NM_010106.2	398-498	AGGACACAGAGACTTCATCAAAAACATGATTACAGGCACATCCCAGGCTGACTGTGCTGTCCTGATTGTTGCTGCTGGTGTTGGTGAATTTGAAGCTGGT
EOMES	NM_010136.2	2665-2765	ACTGAAAAGGTCGTTCAAGGTGCTGGATTGATTCATTTATGGGAAACGAGAAATGTTCAGAAAAAGCAGGCTATGAAGAACGAGTGCCCGGTGCTATTAA
fibroblast growth factor 2	NM_008006.2	509-609	CGACTGGAATCTAATAACTACAATACTTACCGGTCACGGAAATACTCCAGTTGGTATGTGGCACTGAAACGAACTGGGCAGTATAAACTCGGATCCAAAA
fibroblast growth factor 4	NM_010202.5	2785-2885	TTCCTGCGCCCAGGGACAAGACTGTATCTTTGGAATTTTGTTACCAGAATGGGTTTGATGTTTCTGCTCTGTATCTGCCACTGTTACCGAGTCGGTCTGT
forkhead box A2	NM_010446.1	1580-1680	AAGTAGCCACCACACTTCAGGCCTCAAGGGAGCAGTCTCACCTGTCTGTGTCCCTAAATAGATGGGCCACAGTGATCTGTCATTCTAAATAGGGAAGGGA
forkhead box D3	NM_010425.3	26-126	GGTGCGGCGTGGAGAAACCTCCGGGGTCGCGAGCAGTAGCTGTCTCCTCGTAGAGAAGCGTCGAGGACCGCAAGAGTTCGCGGAGCGCGGCTGCGGAGCG
GABRB3	NM_008071.3	4200-4300	GTGTTAGCAGAAGAGTGGGTTCTGATCCCTATCTAGGAAAGTAGCCTCTAGTAACTTTACAGCAGCCATTTGAGTCAGTAAGTGAGGGTACAGAGGGATT
galanin	NM_010253.3	526-626	TGTCCACTGTGCACGTGTGTCCTGTGCTGTAATTTAAAGTCATTCTAGGCTAAGAAGAATCTTCTGCCAACTCCTCAAGCCAATCGTCTGTTCTCTGCTT
glyceraldehyde-3-phosphate dehydrogenase	NM_008084.1	755-855	ATGTGTCCGTCGTGGATCTGACGTGCCGCCTGGAGAAACCTGCCAAGTATGATGACATCAAGAAGGTGGTGAAGCAGGCATCTGAGGGCCCACTGAAGGG
GATA binding protein 3	NM_008091.3	1943-2043	CATGCGTGAGGAGTCTCCAAGTGTGCGAAGAGTTCCTCCGACCCCTTCTACTTGCGTTTTTCGCAGGAGCAGTATCATGAAGCCCGAAAGCGACAGATCT
GATA6	NM_010258.3	2065-2165	GGGCTCTGAAGGCCTCATACCACTTGTGTCTGATATTGTCCAGCAGTCCAGATGGCAGCAAAAATGCAGACATAACATTCCTTCGATGCGTGATTTCTGT
GBX2	NM_010262.3	1920-2020	GCAGTCGGTTGATTTTGGAGCAATCTAGAACTCTGCTCTGCTCGTTTGCTTTGCCTGGCTGTCTTTCCTGGCCTTGTATATCCTATCTGAGCCATGTCGG
GCNF	NM_010264.3	2945-3045	TCCCATTAGTCCCAAAATGAGATTTGTTTGCCAGGGTCGAGAACAGAAAGTCAAGACCCAGAGAAGCCCAGCTCTTCCTTCAAGTATTATCAGGGATCTA
growth differentiation factor 3	NM_008108.4	335-435	GGGTGTTCGTGGGAACCTGCTTCAGCTTCTCCCAGACCAGGGTTTTTTCCTTAATACACAGAAACCTTTCCAAGATGGCTCCTGTCTCCAGAAGGTCCTC
GJA1	NM_010288.3	1450-1550	CTGGGGTGTTCATTTCGTTCCCGTGGAGGTGGTACTCAACAACCTCAGTAATGAGGCGTAGAAAACAAAGACATTACAATATCTAGGTTCCTTGGGGGGT
growth factor receptor bound protein 7	NM_010346.2	184-284	CAGGCTCCGCCCTTACCTGCCCGAGATAATTTTAGTTTCCCTGGGCCTGGAATCTGGATACGCAGGGCTCGCTCTATATTCTCCCGCCTCAACATTCCAA
interferon induced transmembrane protein 2	NM_030694.1	9-109	ATCCTCCAGACGGGGCGATTGTTCCAGAGTCAGTACCATGAGCCACAATTCTCAAGCCTTCTTGTCCACCAATGCCGGGCTTCCTCCAAGCTATGAGACA
interleukin 6 signal transducer	NM_010560.2	2325-2425	AGAAGCAAACAACAAGAAGCCTTGTCCAGATGACCTGAAGTCCGTGGACCTGTTCAAGAAGGAGAAAGTGAGTACAGAAGGGCACAGCAGTGGCATCGGG
IMP-2	NM_053122.3	358-458	TGTGTCATTGGTGTCTCCTAAAAACCCAGAACAGAAAATCATTAAGAGAGTGATCGCTCTTGAAGGAGATATTGTAAGAACAATTGGACACAAAAACCGG
kit oncogene	NM_001122733.1	4275-4375	CAGTTTCCCTGCATGTCGCTCACTGTCTAGAATTTACTCAAAGCCGCCACAGAGGCTTAGCGGAGTGAAGTGCCGAAGGACCTCTTTATTTGGAGTCCTC
Kruppel-like factor 4 (gut)	NM_010637.3	2397-2497	GACTGGAAGTTTGTGGATATCAGGGTATACACTAAATCAGTGAGCTTGGGGGGAGGGAAGACCAGGATTCCCTTGAATTGTGTTTCGATGATGCAATACA
KRT1	NM_008473.2	1883-1983	GGATCCAGCTCAGGTGGCGGTGGCGTTAAGTCCTCTGGCAGTTCTACCGTGAAGTTTGTTTCCACCAGTTACTCCCGAGGGACCAAATAAAGAGGTGACC
LAMA1	NM_008480.2	5860-5960	CACAAGACGGCGAATAAGACAGACTTGATCTCCGAATCCCTGGCTTCTCGGGGGAAAGCAGTCCTTCAGCGCTCGTCCCGGTTTCTAAAGGAAAGTGTCA
laminin B1 subunit 1	NM_008482.2	1970-2070	GAGTCATTGTGGTGGAAAGGCAGTACATTCAGGACCGCATTCCTTCCTGGACAGGACCTGGGTTCGTCCGGGTGCCTGAAGGGGCTTATTTGGAGTTTTT
LEFTA/Lefty2	NM_177099.3	2120-2220	AAGGGTGTACCTGAGTCTTTCTGGCCATTGCCTGGCAGCTTTGCCCATGTCATTTATTGTCAGAGCTTCACGGGAAAATGCAAGTAGCCGACTTCGGAGC
LHR	NM_013582.2	1920-2020	TTCTCTTGCTGAGCAGATTTGGTTGCTGTAAGCACCGGGCTGAACTTTACAGAAGGAAGGAATTTTCTGCATGTACCTTCAACTCCAAAAACGGCTTTCC
leukemia inhibitory factor receptor	NM_013584.2	2115-2215	TCAGTTTCAGCCAGGAGTAAGATACAACTTTTACCTCTATGGGTGCACTAACCAGGGATACCAACTGTTACGTTCCATAATTGGATACGTAGAAGAACTG
LIN28	NM_145833.1	2740-2840	AAGGACCCATGTGAAAATTCTGAAGAAGCCAGGAACCTCATTCTTTCCTTGTCCCTAACTCAGTGAAGAGTTTTGGTTGGTGGTTTTGAGACAGGGCCTC
LGR5	NM_010195.2	2123-2223	CTGGCTGCCGTGGATGCATTCACTTTTGGCCGTTTTGCTCAGCACGGTGCGTGGTGGGAAGACGGAATCGGCTGCCAAATCGTTGGCTTCCTGTCCATTT
MIXL1	NM_013729.2	635-735	CGTATTCGTCTCTCTCTGAAGATATTGGCTCAAAGTTGGACTCCTGGGAGGAGCACATCTTTTCTGCCTTAGGTAACTTCTGAGGATTCTGGGAGCGTTG
MUSASHI	NM_008629.1	1080-1180	CCCAGCACTGGTTTCGGCCACAGTCTTGGGGGTCCCTTGATTGCCACAGCCTTCACCAATGGGTACCACTGAAACAGGGAGGAGGTAGCAGGAGCGCCCC
Nanog homeobox	NM_028016.2	1082-1182	GCCTTGGAATTATTCCTGAACTACTCTGTGACTCCACCAGGTGAAATATGAGACTTACGCAACATCTGGGCTTAAAGTCAGGGCAAAGCCAGGTTCCTTC
NETRIN-1	NM_008744.2	1844-1944	AAGCAGGGCACAAGTCGTATTCGCCGTGGTGACCAGAGTTTGTGGATCCGCTCACGAGACATCGCCTGCAAGTGTCCCAAAATCAAGCCCCTCAAGAAGT
nodal	NM_013611.4	1975-2075	ACCAGAGAGGTGGGCACTTGTCCAAGAGGGGACTGGCCATGGTGGACTTTAGAAGCCAGAGTCCTGAGATGTATGCTTGGCAGACACAACCCAAGTCTAT
noggin	NM_008711.2	895-995	GATCAAAGGGCTGGAGTTCTCCGAGGGCTTGGCCCAAGGCAAGAAACAGCGCCTGAGCAAGAAGCTGAGGAGGAAGTTACAGATGTGGCTGTGGTCACAG
nuclear receptor subfamily 5, group A, member 2	NM_030676.1	2325-2425	GCCCTATACCTTCTGACCTGTGAGCCCTGAAGCTATTTTAAGGACTTCTGTTCAGCCATACCCAGTAGTAGCTCCACTAAACCATGATTTCTGGATGTCT
numb gene homolog (Drosophila)	NM_001136075.1	1690-1790	TCCCTCAATATGAGACAAGTAGTGCTACCACCAGTCCCTTCTTTAAGCCTCCTGCTCAGCACCTCAATGGTTCTGCAGCTTTCAATGGTGTAGACAATGG
platelet/endothelial cell adhesion molecule 1	NM_008816.2	1100-1200	ACACCTGCAAAGTGGAATCAAACCGTATCTCCAAAGCCAGTAGCATCATGGTCAACATAACAGAGCTGTTTCCCAAGCCGAAGTTAGAGTTCTCCTCCAG
PODXL	NM_013723.3	2800-2900	GATCTAACCTACCAGGCATTATTATTATTCCACAGGAAGCTCAGGGACTTTTCAAGTTGCTGAGAGCTTGGGTTGGTGTGCTGTGGTGTGTTGTGTGTGT
POU domain, class 5, transcription factor 1	NM_013633.2	735-835	AAAGCGAACTAGCATTGAGAACCGTGTGAGGTGGAGTCTGGAGACCATGTTTCTGAAGTGCCCGAAGCCCTCCCTACAGCAGATCACTCACATCGCCAAT
phosphatase and tensin homolog	NM_008960.2	5160-5260	CAGCCTTACCCCGATTCAGCCTCTTCAGATACTCTTGTGCTGTGCAGCAGTGGCTCTGTGTGTAAATGCTATGCACTGAGGATACACAAATATGACGTGT
v-raf-leukemia viral oncogene 1	NM_029780.3	550-650	CCTCAGATGATGGCAAGCTCACGGATTCTTCTAAGACAAGCAATACTATCCGGGTTTTCTTGCCGAATAAGCAAAGGACTGTGGTCAATGTGCGGAATGG
REST	NM_011263.1	885-985	GAACGCCCGTATAAATGTGAACTTTGTCCTTACTCAAGCTCTCAGAAGACTCATCTAACGCGACACATGCGGACTCATTCAGGTGAGAAGCCATTTAAAT
REX1, RNA exonuclease 1 homolog (S. cerevisiae)	NM_025852.3	4870-4970	AGGCCACTCTGTTCCCATGTAAGGAAACAAGTTTTGTAGTACTCACATCCAATGTGACCTCAACTTGATTGGCTGCCTCTTGGCAGTTATCTGTGGGCAG
SEMA3A	NM_009152.3	3115-3215	GAGGAACTTTCCCAGCAGGCTTTCTTCAGTATACCAACGCTTGACAGAGATCACAGGTGAGCATAGATGTTCACGTCCGCTGACTTAGTGTTTCCTCTGA
SERPINA1	NM_009243.3	620-720	AGTGATTAATGATTTTGTGGAGAAGGGAACCCAAGGAAAGATAGCTGAGGCGGTGAAAAAACTGGACCAAGACACAGTTTTCGCCCTGGCAAATTACATT
SFRP2	NM_009144.2	1248-1348	CATGTGTGTATCCCTAACATGTCCTGAGTTATAAGGCCCTAGGAGGCCTTGGAAACCCATAGCTGTTTTCACGGAAAGCGAAAAGCCCATCCAGATCTTG
SWI/SNF related, matrix associated, actin dependent regulator of chromatin,	NM_011416.2	5167-5267	TTGATGGAAAAGATGTGGGTGGATAGTATATTTCTACAGGTGGGTCAGGTTTGGTAGCAGTTTGATGTGCTGGGTTCTGTCATCTGTTCTGATGAGAAGA
SOX17	NM_011441.4	662-762	ATCTTACAGACCTGGAGTTTTAACTACTATCACTGATCTCTACACACAACCTCCAGCTTTAAATGGGAGGGAGGGTCACCACTGCTTTATAACATAACAA
SRY-box containing gene 2	NM_011443.3	1592-1692	TTCTTTTTGGGGGACTATTTTTGTACAGAGAAAACCTGAGGGCGGCGGGGAGGGCGGGGGAATCGGACCATGTATAGATCTGGAGGAAAAAAACTACGCA
SSEA-3	NM_033149.3	1302-1402	GGAATGACTTCTTCCCACTTGGCACCCGGAGCAATAACAGATCTCGTTTTTTTCAGGCCTTTGCGGGATGCCCTCAATGCTTGAGACATGCCCTTCATCC
STELLA	NM_139218.1	334-434	TTCAAAGCGCCTTTCCCAAGAGAAGGGTCCGCACTTTGTTGTCGGTGCTGAAAGACCCTATAGCAAAGATGAGAAGACTTGTTCGGATTGAGCAGAGACA
brachyury	NM_009309.2	1290-1390	TCCTCGTCTTCTGGTTCTCCGATGTATGAAGGGGCTGCTACAGTCACAGACATTTCTGACAGCCAGTATGACACGGCCCAAAGCCTCCTCATAGCCTCGT
TBS3	NM_011434.1	556-656	TGGAGTGATTGGGATTGCGCAGTAAACATTCCCTGTGTGGTCTGAGTCTCAGACTCATCTGCTACCCTCAAACCATTAAACTGTAATCTGAAAAAAAAAA
transcription factor 3	NM_001164147.1	3080-3180	CCTCATGTGAAGTGGGCCGTCCTCATGGTCCTCAATACTTGGGTGTCATGCATTAGGGGACCTCTAAAGAAAAGTTGCTAGAATAAGGTGTGTGTGTGTG
transcription factor 4	NM_013685.1	3045-3145	AATTACCGGATATTGAATAGGGGAAGCCCGGCTGCCCTCGTAACAAAACCAGCAAACGTCCTGATGGCAACGAAGTGATGACATTAGCCATTCCTTAGGG
teratocarcinoma-derived growth factor 1	NM_011562.2	945-1045	CCCCTCCTCTTTCTGGAAAACTATGGCGTGTGTGCCAAGCACTGTAACAGCGAGTTACATTCCTAGCCTAAAAGCTACTCTAAGAATGTGCTGTCTGCCA
TERF1	NM_009352.2	925-1025	AAGGTCTCACAAGAACGCCTTATCGCAGTTAAAACACAGACGTGCTCCATCAGATTTCAGTAGGAACGAAGCAAGAACAGGAACTCTTCAGTGTGAAACA
telomerase reverse transcriptase	NM_009354.1	2162-2262	CAGGGTAAGCTGGTGGAGGTTGTTGCCAATATGATCAGGCACTCGGAGAGCACGTACTGTATCCGCCAGTATGCAGTGGTCCGGAGAGATAGCCAAGGCC
undifferentiated embryonic cell transcription factor 1	NM_009482.2	614-714	CCCTGCGCTCAGATTCAGTTCTTCCACGACGAAGTCTGCAGGTGCCCACCGCATTACCAGCTCTCCTCCTCTTACGAGCACCGACACTCTGCCTCCTGAG
Wilms tumor 1 homolog	NM_144783.2	406-506	AAGTCCAGCGCCGAGAATCCGCAGGATCGCAGGAGCGGAGAACCGTCCGCATCCGAGCCGCACCTCATGGGTTCCGACGTGCGGGACCTGAACGCGCTGC
zinc finger protein 42	NM_009556.3	1112-1212	GCGCTTCTCCCTGGATTTCAACTTGCGCACCCATATCCGCATCCACACCGGGGAGAGGCGCTTTGTGTGTCCTTTTGATGGCTGCGAGAAGAGCTTTATT
zinc finger protein 42	NM_009556.3	664-764	TGGAAGAGGATTTCCTTTTTAAATCCTTCGAAAGCTTGGAGGAAGTGGAGCAAAACCTTTCTCGCCAGGTTCTGGAAGCGAGTTCCCTTCTCGAGTCTTC
Hprt hypoxanthine guanine phosphoribosyl transferase	NM_013556.2	30-130	TGCTGAGGCGGCGAGGGAGAGCGTTGGGCTTACCTCACTGCTTTCCGGAGCGGTAGCACCTCCTCCGCCGGCTTCCTCCTCAGACCGCTTTTTGCCGCGA
OAZ1	NM_008753.4	809-909	CCCTGTGCCCTCTCCTGGGTTAGTCCACATGTCGTGATTGTGCAGAATAAACGCTCACTCCATTAGCGGGGTGCTTCTTCGAGCTGAATGCTGTGTTTGT
Rpl27	NM_011289.3	2-102	GCTGCTCGTGCTGCTAATAAAGCTTGGTTCAAAAACGCAGTGCCCGACCCTCCCTGACGAGCTCCTTCCGCCAACAACTTTGACCACCAACCGTGGGGCA
