# Supplementary material for: Adaptation of Laser Microdissection Technique for the Study of a Spontaneous Metastatic Mammary Carcinoma Mouse Model by NanoString Technologies
Source: PLoS One. 2016 Apr 14;11(4):e0153270. doi: 10.1371/journal.pone.0153270 (PMC4831786; doi:10.1371/journal.pone.0153270)
Supplement: S2 Table — (XLSX) [file pone.0153270.s008.xlsx]

## Sheet: Table S2
S2 Table. LCM samples collected for NanoString analysis via laser cutting and lysed in Qiagen buffer RLT (4µl of lysate contains around 100 ng of RNA)
Sample ID		Tissue	LCM target	Required area mm²	Dissected area (mm²)		Volume (µl)	LCM duration, min
GB 70		primary tumor left	carcinoma	2.5	3.7		6	15
		primary tumor left	EMT	3	7.7		9	15
		primary tumor right	carcinoma	2.5	10.6		16	18
		lung	metastasis	2.5	4.7		7	15
GB 71		tumor left	carcinoma	2.5	6.6		10	15
		tumor left	EMT	3	6		7	15
		tumor right	carcinoma	2.6	4.3		6	15
		tumor right	EMT	3	6.1		7	15
GB72		tumor right	carcinoma	2.5	8		12	15
		tumor right	EMT	3	7		8	25
		primary tumor left	carcinoma	2.5	8		12	20
		lung	metastasis	2.5	9.8		15	20
GA 75		tumor left	EMT	3	9.8		12	15
		tumor right	carcinoma	2.5	7.6		12	15
		lung	metastasis	2.5	8		12	15
GA 76		tumor left	carcinoma	2.5	8.8		13	20
		tumor right	carcinoma	2.5	13		20	21
		lung	metastasis	2.5	3.3		6	17
6516		tumor left	carcinoma	2.5	5.6		8	15
		tumor left	EMT	3	6.8		8	22
		tumor right	carcinoma	2.5	4		6	10
		tumor right	EMT	3	13		16	15
		lung	metastasis	2.5	10		15	20
6517		lung	metastasis	2.5	10		15	27
		tumor left	carcinoma	2.5	5.4		8	15
		tumor left	EMT	3	9.9		12	15
		tumor right	carcinoma	2.5	4.7		6	10
		primary tumor right	carcinoma	2.5	7.1		10	15
		primary tumor right	EMT	3	9.3		11	15
6518		primary tumor right	EMT	3	9.3		11	15
		primary tumor left	EMT	3	12		14	15
		secondary tumor left	EMT	3	7.2		8	15
		secondary tumor right	EMT	3	13.5		16	15
		lung	metastasis	2.5	2.1		6	15
6519		tumor left	EMT	3	21		25	10
		primary tumor right regrowth	EMT	3	13		15	10
		right tumor	EMT	3	13		15	15
		lung	metastasis	2.5	15		23	15
6520		tumor left	EMT	3	14		17	15
		primary tumor right	carcinoma	2.5	6		9	10
		primary tumor right	EMT	2.5	7		8	10
		tumor right	carcinoma	3	2.2		4	10
		tumor right	EMT	2.5	13		15	15
		lung	metastasis	2.5	12		18	15
11-067 animal 1		normal mammary gland #4	mammary gland tissue	5	13		8	10
		normal lung	parenchyma	14	27		7	10
11-067 animal 2		normal mammary gland #4	mammary gland tissue	5	16		10	15
		normal lung	parenchyma	14	23		6	15
11-067 animal 3		normal mammary gland #4	mammary gland tissue	5	16		10	15
		normal lung	parenchyma	14	31		8	15
