# Supplementary material for: Adaptation of Laser Microdissection Technique for the Study of a Spontaneous Metastatic Mammary Carcinoma Mouse Model by NanoString Technologies
Source: PLoS One. 2016 Apr 14;11(4):e0153270. doi: 10.1371/journal.pone.0153270 (PMC4831786; doi:10.1371/journal.pone.0153270)
Supplement: S4 Table — (XLSX) [file pone.0153270.s010.xlsx]

## Sheet: Table S3A
Table S3A: Nanostring QC parameters to all samples
FileName	CartridgeID	Lane Number	ImportDate	Assay Type	Gene RLF	QC Flag	ImagingQC Flag	Binding Density QC Flag	Positive Control QC Flag	0.5fM Detection Limit QC Flag	Fragmentation QC Flag	Invariant QC Flag
20130228_20130228NDCa_03 GB70 PT Ca_03.RCC	20130228NDCa	3	2015-03-02	GX	CASTRO_MM_C653	NO	NO	NO	NO	NO	NOT_APPLICABLE	NOT_APPLICABLE
20130228_20130228NDCa_04 GB70 PT EMT_04.RCC	20130228NDCa	4	2015-03-02	GX	CASTRO_MM_C653	NO	NO	NO	NO	NO	NOT_APPLICABLE	NOT_APPLICABLE
20130228_20130228NDCa_05 GB70 Lung_05.RCC	20130228NDCa	5	2015-03-02	GX	CASTRO_MM_C653	NO	NO	NO	NO	NO	NOT_APPLICABLE	NOT_APPLICABLE
20130228_20130228NDCa_06 GB71 PT Ca_06.RCC	20130228NDCa	6	2015-03-02	GX	CASTRO_MM_C653	NO	NO	NO	NO	NO	NOT_APPLICABLE	NOT_APPLICABLE
20130228_20130228NDCa_07 GB71 PT EMT_07.RCC	20130228NDCa	7	2015-03-02	GX	CASTRO_MM_C653	NO	NO	NO	NO	NO	NOT_APPLICABLE	NOT_APPLICABLE
20130228_20130228NDCa_08 GB72 PT Ca_08.RCC	20130228NDCa	8	2015-03-02	GX	CASTRO_MM_C653	NO	NO	NO	NO	NO	NOT_APPLICABLE	NOT_APPLICABLE
20130228_20130228NDCa_09 GB72 PT EMT_09.RCC	20130228NDCa	9	2015-03-02	GX	CASTRO_MM_C653	NO	NO	NO	NO	NO	NOT_APPLICABLE	NOT_APPLICABLE
20130228_20130228NDCa_10 GB72 Lung_10.RCC	20130228NDCa	10	2015-03-02	GX	CASTRO_MM_C653	NO	NO	NO	NO	NO	NOT_APPLICABLE	NOT_APPLICABLE
20130228_20130228NDCa_11 GB76 PT Ca_11.RCC	20130228NDCa	11	2015-03-02	GX	CASTRO_MM_C653	NO	NO	NO	NO	NO	NOT_APPLICABLE	NOT_APPLICABLE
20130228_20130228NDCa_12 GB76 Lung_12.RCC	20130228NDCa	12	2015-03-02	GX	CASTRO_MM_C653	NO	NO	NO	NO	NO	NOT_APPLICABLE	NOT_APPLICABLE
20130228_20130228NDCb_13 GA75 PT Ca_01.RCC	20130228NDCb	1	2015-03-02	GX	CASTRO_MM_C653	NO	NO	NO	NO	NO	NOT_APPLICABLE	NOT_APPLICABLE
20130228_20130228NDCb_14 GA75 PT EMT_02.RCC	20130228NDCb	2	2015-03-02	GX	CASTRO_MM_C653	NO	NO	NO	NO	NO	NOT_APPLICABLE	NOT_APPLICABLE
20130228_20130228NDCb_15 GA75 Lung_03.RCC	20130228NDCb	3	2015-03-02	GX	CASTRO_MM_C653	NO	NO	NO	NO	NO	NOT_APPLICABLE	NOT_APPLICABLE
20130228_20130228NDCb_16 6516 PT Ca_04.RCC	20130228NDCb	4	2015-03-02	GX	CASTRO_MM_C653	NO	NO	NO	NO	NO	NOT_APPLICABLE	NOT_APPLICABLE
20130228_20130228NDCb_17 6516 PT EMT_05.RCC	20130228NDCb	5	2015-03-02	GX	CASTRO_MM_C653	NO	NO	NO	NO	NO	NOT_APPLICABLE	NOT_APPLICABLE
20130228_20130228NDCb_18 6516 Lung_06.RCC	20130228NDCb	6	2015-03-02	GX	CASTRO_MM_C653	NO	NO	NO	NO	NO	NOT_APPLICABLE	NOT_APPLICABLE
20130228_20130228NDCb_19 6517 PT Ca_07.RCC	20130228NDCb	7	2015-03-02	GX	CASTRO_MM_C653	NO	NO	NO	NO	NO	NOT_APPLICABLE	NOT_APPLICABLE
20130228_20130228NDCb_20 6517 PT EMT_08.RCC	20130228NDCb	8	2015-03-02	GX	CASTRO_MM_C653	NO	NO	NO	NO	NO	NOT_APPLICABLE	NOT_APPLICABLE
20130228_20130228NDCb_21 6517 Lung_09.RCC	20130228NDCb	9	2015-03-02	GX	CASTRO_MM_C653	NO	NO	NO	NO	NO	NOT_APPLICABLE	NOT_APPLICABLE
20130228_20130228NDCb_22 6518 PT EMT_10.RCC	20130228NDCb	10	2015-03-02	GX	CASTRO_MM_C653	NO	NO	NO	NO	NO	NOT_APPLICABLE	NOT_APPLICABLE
20130228_20130228NDCb_23 6518 ST EMT_11.RCC	20130228NDCb	11	2015-03-02	GX	CASTRO_MM_C653	NO	NO	NO	NO	NO	NOT_APPLICABLE	NOT_APPLICABLE
20130228_20130228NDCb_24 6518 Lung_12.RCC	20130228NDCb	12	2015-03-02	GX	CASTRO_MM_C653	NO	NO	NO	NO	NO	NOT_APPLICABLE	NOT_APPLICABLE
20130228_20130228NDCc_25 6519 PT EMT_01.RCC	20130228NDCc	1	2015-03-02	GX	CASTRO_MM_C653	NO	NO	NO	NO	NO	NOT_APPLICABLE	NOT_APPLICABLE
20130228_20130228NDCc_26 6519 PTR EMT_02.RCC	20130228NDCc	2	2015-03-02	GX	CASTRO_MM_C653	NO	NO	NO	NO	NO	NOT_APPLICABLE	NOT_APPLICABLE
20130228_20130228NDCc_27 6519 Lung_03.RCC	20130228NDCc	3	2015-03-02	GX	CASTRO_MM_C653	NO	NO	NO	NO	NO	NOT_APPLICABLE	NOT_APPLICABLE
20130228_20130228NDCc_28 6520 PT Ca_04.RCC	20130228NDCc	4	2015-03-02	GX	CASTRO_MM_C653	NO	NO	NO	NO	NO	NOT_APPLICABLE	NOT_APPLICABLE
20130228_20130228NDCc_29 6520 PT EMT_05.RCC	20130228NDCc	5	2015-03-02	GX	CASTRO_MM_C653	NO	NO	NO	NO	NO	NOT_APPLICABLE	NOT_APPLICABLE
20130228_20130228NDCc_30 6520 Lung_06.RCC	20130228NDCc	6	2015-03-02	GX	CASTRO_MM_C653	NO	NO	NO	NO	NO	NOT_APPLICABLE	NOT_APPLICABLE

## Sheet: Table S3B
S4 Table. Nanostring expression counts
Accession #	Gene Name	Class Name	Avg Count	Min Count	Max Count	%CV	20130228_20130228NDCa_03 GB70 PT Ca_03.RCC	20130228_20130228NDCa_04 GB70 PT EMT_04.RCC	20130228_20130228NDCa_05 GB70 Lung_05.RCC	20130228_20130228NDCa_06 GB71 PT Ca_06.RCC	20130228_20130228NDCa_07 GB71 PT EMT_07.RCC	20130228_20130228NDCa_08 GB72 PT Ca_08.RCC	20130228_20130228NDCa_09 GB72 PT EMT_09.RCC	20130228_20130228NDCa_10 GB72 Lung_10.RCC	20130228_20130228NDCa_11 GB76 PT Ca_11.RCC	20130228_20130228NDCa_12 GB76 Lung_12.RCC	20130228_20130228NDCb_13 GA75 PT Ca_01.RCC	20130228_20130228NDCb_14 GA75 PT EMT_02.RCC	20130228_20130228NDCb_15 GA75 Lung_03.RCC	20130228_20130228NDCb_16 6516 PT Ca_04.RCC	20130228_20130228NDCb_17 6516 PT EMT_05.RCC	20130228_20130228NDCb_18 6516 Lung_06.RCC	20130228_20130228NDCb_19 6517 PT Ca_07.RCC	20130228_20130228NDCb_20 6517 PT EMT_08.RCC	20130228_20130228NDCb_21 6517 Lung_09.RCC	20130228_20130228NDCb_22 6518 PT EMT_10.RCC	20130228_20130228NDCb_23 6518 ST EMT_11.RCC	20130228_20130228NDCb_24 6518 Lung_12.RCC	20130228_20130228NDCc_25 6519 PT EMT_01.RCC	20130228_20130228NDCc_26 6519 PTR EMT_02.RCC	20130228_20130228NDCc_27 6519 Lung_03.RCC	20130228_20130228NDCc_28 6520 PT Ca_04.RCC	20130228_20130228NDCc_29 6520 PT EMT_05.RCC	20130228_20130228NDCc_30 6520 Lung_06.RCC
NM_007423.4	AFP	Endogenous	14.89	4	29	40.43	14	18	19	10	15	19	14	15	23	17	29	14	14	18	22	25	17	12	12	8	15	6	4	5	19	11	6	16
NM_026396.3	BRIX	Endogenous	1425.75	281	2597	35.68	1811	1188	1524	1418	1819	1524	1528	1835	2272	1165	2597	1703	1849	1163	1592	1954	1336	859	1664	982	1036	281	878	849	1862	557	1305	1370
NM_008935.1	CD133	Endogenous	19.82	7	104	90.49	14	12	38	9	25	12	19	20	23	21	13	15	25	15	18	20	13	13	24	12	7	104	9	11	12	12	10	29
NM_009846.2	CD24	Endogenous	1023.82	35	2611	82.41	1809	1077	1721	1222	1206	1802	237	1980	2064	1006	2611	204	2025	436	660	2547	286	212	1626	137	97	530	89	35	2011	266	105	666
NM_009851.2	CD44 antigen	Endogenous	3003.11	900	5862	37.19	3399	900	2089	2227	3371	2381	3918	2902	3774	1995	3604	5862	2175	2954	4077	2394	3757	2601	2918	3504	4424	1138	3207	3568	1688	1360	4606	3294
NM_008397.3	CD49F-alpha 6 INTEGRIN	Endogenous	1755.54	231	5228	66.5	3165	1897	2561	2059	2055	2689	603	2996	2676	1825	5228	775	2748	1001	1659	3148	942	678	2397	552	611	231	521	422	2308	859	701	1848
NM_007657.3	CD9	Endogenous	5583.25	1525	13048	38.11	6008	2951	4116	4446	5864	4849	6051	4829	7803	3146	7888	13048	4869	5178	7574	6340	6285	5701	5146	5569	8519	1525	5658	5181	3761	4892	5385	3749
NM_009887.2	CERBERUS	Endogenous	15.04	4	37	49.02	9	17	18	12	15	10	18	18	22	4	23	24	12	6	18	18	26	7	21	6	16	10	9	8	9	12	16	37
NM_016674.3	CLAUDIN	Endogenous	32.79	8	127	103.14	29	18	97	15	9	15	12	42	14	40	15	14	17	12	19	109	16	9	127	15	16	25	14	15	29	94	8	73
NM_147778.2	COMMD3	Endogenous	477.29	110	790	31	582	343	542	480	491	470	378	557	680	478	790	611	701	411	514	685	460	359	567	394	384	110	325	390	521	198	438	505
NM_007759.2	CRABP2	Endogenous	45.25	9	183	96.33	155	14	13	20	57	15	183	11	17	12	70	31	13	46	29	12	25	52	15	109	51	32	38	62	9	37	99	40
NM_001003961.3	DNA methyltransferase 3B	Endogenous	149.82	18	335	63.79	242	143	239	209	169	215	63	335	215	245	259	81	225	90	142	302	82	50	215	41	38	18	42	35	243	33	52	172
NM_007904.3	EDNRB	Endogenous	297.75	62	870	59.34	312	76	154	223	486	288	375	128	384	62	323	870	161	392	522	251	284	357	117	457	436	67	359	324	177	169	459	124
NM_010106.2	EEF1A1	Endogenous	178965	27189	337654	40.07	256220	163654	213107	175628	207690	190894	141953	258084	270998	137443	337654	214132	247744	132111	195941	309123	147936	110271	232052	121905	147516	27189	110749	110447	197878	61241	129182	162291
NM_010136.2	EOMES	Endogenous	15.21	4	49	70.91	9	4	8	14	14	11	11	18	16	21	16	10	13	4	7	40	22	6	49	8	23	29	7	7	16	10	5	28
NM_008532.2	EPCAM	Endogenous	1390.14	8	4551	97.98	2023	770	821	1969	1528	2674	119	3281	3742	2504	4551	8	2111	691	889	3370	268	193	2809	33	15	107	8	18	2419	358	21	1624
NM_013519.2	FOXC2	Endogenous	64.89	15	148	57.48	121	67	65	86	90	84	56	109	148	47	86	29	95	39	80	128	60	34	98	15	23	16	18	18	82	37	20	66
NM_008071.3	GABRB3	Endogenous	9.71	1	22	50.42	16	5	9	9	11	8	16	7	17	8	10	15	8	22	18	5	7	13	7	11	5	1	9	12	6	3	7	7
NM_008091.3	GATA binding protein 3	Endogenous	31.36	12	68	46.84	24	12	22	25	68	18	43	22	26	32	33	45	20	30	59	51	23	40	34	37	26	23	18	13	18	63	27	26
NM_010258.3	GATA6	Endogenous	32.57	10	115	74.88	29	10	58	20	17	17	28	67	20	48	16	20	45	33	22	115	12	19	72	18	15	49	13	14	50	10	20	55
NM_010262.3	GBX2	Endogenous	9.75	3	16	38.34	10	7	12	13	15	10	9	5	15	8	11	12	13	6	16	14	9	7	13	8	6	3	7	4	13	4	14	9
NM_010264.3	GCNF	Endogenous	118.29	22	181	34	175	93	176	105	143	154	117	144	177	105	166	173	181	93	109	142	99	98	109	70	115	22	94	90	110	46	103	103
NM_010288.3	GJA1	Endogenous	4594	663	8957	37	8462	3663	3729	4454	5756	4212	5916	4124	6120	2166	8957	5803	3370	5018	6110	6091	4318	3949	4325	4972	4415	663	3721	3741	3287	2776	4039	4475
NM_010351.1	Goosecoid	Endogenous	10.39	2	22	44.7	20	3	12	10	17	6	12	11	10	2	11	22	6	12	9	11	8	9	9	19	10	4	11	10	8	8	10	11
NM_013556.2	Hprt hypoxanthine guanine phosphoribosyl transferase	Endogenous	720.39	209	1168	29.57	722	555	863	677	762	674	859	793	1072	518	1168	857	1130	536	882	760	748	521	827	749	630	209	713	684	613	279	712	658
NM_053122.3	IMP-2	Endogenous	90.25	25	197	48.27	148	40	41	90	98	131	74	127	120	112	197	97	109	74	98	142	69	60	112	34	65	25	64	70	174	28	54	74
NM_008473.2	KRT1	Endogenous	15.64	3	67	80.96	20	3	9	8	14	8	22	8	9	6	15	31	5	16	20	9	15	13	9	16	26	3	11	28	4	67	23	20
NM_010637.3	Kruppel-like factor 4 (gut)	Endogenous	1255.54	276	3570	63.41	1028	613	437	876	1301	501	1952	508	1362	446	1011	3570	764	1345	2002	684	1677	1590	837	1434	3048	662	2020	1555	276	728	2150	778
NM_008480.2	LAMA1	Endogenous	8.04	2	17	46.62	8	2	7	3	12	4	11	7	7	11	5	13	10	12	17	11	13	6	8	12	7	6	5	5	9	2	8	4
NM_177099.3	LEFTA-Lefty2	Endogenous	22.21	4	36	35.39	31	19	22	21	29	25	18	34	34	25	29	27	31	19	30	36	20	20	25	14	16	4	19	12	17	10	14	21
NM_010195.2	LGR5	Endogenous	37.54	3	115	56.37	115	13	29	27	50	28	51	27	39	10	35	58	25	52	43	38	38	67	25	36	47	3	34	33	17	41	49	21
NM_013582.2	LHR	Endogenous	17.46	2	43	57.29	13	13	11	9	23	14	43	5	17	2	23	39	12	26	19	12	17	29	10	28	26	4	13	16	8	12	29	16
NM_145833.1	LIN28	Endogenous	10.11	2	19	44.44	11	6	16	6	18	12	16	7	12	6	10	19	5	13	8	5	9	17	11	12	13	5	2	5	11	6	10	12
NM_010094.3	Lefty1	Endogenous	13.61	2	34	55.73	11	2	11	6	14	7	14	6	6	6	8	9	2	23	17	34	13	14	14	24	24	10	10	22	17	17	22	18
NM_013729.2	MIXL1	Endogenous	7.96	3	13	34.76	10	10	10	10	10	6	4	8	12	5	9	9	6	13	10	4	9	10	11	6	9	3	7	11	6	4	7	4
NM_008629.1	MUSASHI	Endogenous	12.25	2	26	47.84	13	9	17	6	20	8	13	5	13	5	14	19	8	13	17	15	13	22	15	26	14	2	8	16	5	5	15	7
NM_008744.2	NETRIN-1	Endogenous	1019.07	55	2677	82.04	1713	771	2284	1175	855	1329	196	2113	1349	1699	1900	221	2677	258	643	1937	404	172	1842	301	139	347	90	72	2271	317	55	1404
NM_028016.2	Nanog homeobox	Endogenous	14.64	3	26	41.94	9	22	15	16	26	14	24	14	21	14	22	10	25	4	9	18	19	17	14	11	12	5	10	3	11	13	13	19
NM_008753.4	OAZ1	Endogenous	9611.21	1962	18141	33.93	10738	7069	10633	9299	12039	8973	7238	11943	13219	6637	18141	11972	10471	8164	11495	14615	8720	6946	10222	8502	8168	1962	7187	7322	14685	5013	9082	8659
NM_008756.2	OCCLUDIN	Endogenous	177.68	8	721	108.09	183	138	324	102	79	209	14	394	242	287	358	12	506	28	65	721	29	17	482	9	9	97	8	8	406	18	11	219
NM_013723.3	PODXL	Endogenous	771.86	152	1841	71.31	1000	586	1841	738	754	878	253	1624	892	1295	1169	480	1834	313	566	1817	320	237	1343	312	257	293	204	192	1090	152	269	903
NM_013633.2	POU domain- class 5- transcription factor 1	Endogenous	15.07	4	29	43.6	20	7	29	20	18	17	21	19	22	9	17	18	20	18	13	12	16	8	29	5	11	4	4	17	12	11	13	12
NM_011263.1	REST	Endogenous	1004.75	225	1689	32.56	1366	613	899	813	1005	807	967	999	1312	658	1479	1689	1325	1037	1547	1193	1153	801	1127	996	1095	225	840	840	838	397	1166	946
NM_025852.3	REX1- RNA exonuclease 1 homolog (S. cerevisiae)	Endogenous	19.75	5	41	39.24	22	10	13	13	28	23	25	24	31	16	41	29	25	18	16	29	17	14	23	14	21	5	13	20	22	9	16	16
NM_011289.3	Rpl27	Endogenous	21.96	4	49	42.14	29	10	30	21	27	19	18	26	22	30	27	20	49	13	24	26	21	21	29	14	16	4	12	13	40	13	20	21
NM_009152.3	SEMA3A	Endogenous	255.25	31	740	67.52	740	31	163	72	306	94	364	207	101	123	299	540	126	651	309	171	208	322	154	174	204	108	374	334	86	405	288	193
NM_009243.3	SERPINA1	Endogenous	4659.11	784	8632	39.71	6619	4269	5630	4513	5522	4945	3740	6743	7088	3575	8632	5492	6419	3437	5030	7987	3839	2883	6161	3124	3821	784	2801	2890	5234	1621	3374	4282
NM_009144.2	SFRP2	Endogenous	228.64	2	934	100.11	934	31	9	84	255	219	700	5	170	2	303	500	22	455	315	87	214	425	36	396	255	3	197	195	59	108	410	13
NM_011441.4	SOX17	Endogenous	43.04	18	94	37.51	54	21	47	27	69	33	41	54	37	54	44	49	54	50	48	63	39	35	94	41	38	35	21	31	23	18	47	38
NM_011443.3	SRY-box containing gene 2	Endogenous	51.54	6	129	66.47	26	25	44	39	40	20	66	15	78	8	29	110	15	47	84	25	47	46	40	48	97	129	57	65	6	23	95	119
NM_033149.3	SSEA-3	Endogenous	9.71	3	29	61.05	14	4	23	9	12	16	13	11	12	4	12	29	10	7	10	7	11	4	13	6	8	3	6	3	4	6	10	5
NM_139218.1	STELLA	Endogenous	25.21	9	37	32.19	30	9	26	24	32	17	36	36	24	13	30	34	24	20	37	32	31	19	24	32	32	11	19	20	17	15	33	29
NM_011415.2	Slug	Endogenous	218.07	23	587	72.53	248	23	66	104	263	83	353	61	153	33	168	587	42	342	339	51	479	278	105	359	327	88	290	222	23	415	447	157
NM_011416.2	Smarca2	Endogenous	405.71	128	728	46.79	683	368	559	438	470	406	161	588	579	461	685	480	667	355	468	728	215	225	597	160	285	208	128	189	562	128	248	319
NM_011427.2	Snail	Endogenous	332.21	105	569	38.88	538	200	176	332	477	276	387	235	374	105	436	557	323	391	569	208	466	373	239	395	303	121	406	322	243	127	411	312
NM_011434.1	TBS3	Endogenous	3766.61	1173	9556	47.1	4852	1295	1173	4000	3984	4534	4961	4857	6891	3959	9556	3620	4100	4152	4133	4408	2322	2521	5520	2290	3814	1646	2889	3447	3818	1680	1576	3467
NM_009352.2	TERF1	Endogenous	380.89	75	713	40.17	586	337	369	431	493	396	279	485	540	338	659	374	479	285	448	713	308	217	536	255	249	75	222	226	407	136	315	507
NM_011701.4	Vimentin	Endogenous	24482.2	1983	74576	72.35	20601	1983	5427	12160	26812	9969	35443	6680	23019	4444	30551	74576	5774	30563	45234	6948	33950	32506	12943	45976	48784	9270	33923	41423	4753	21851	42304	17634
NM_144783.2	Wilms tumor 1 homolog	Endogenous	8.25	1	49	129.49	3	2	3	3	8	2	9	5	9	1	5	8	10	4	11	49	6	7	4	6	2	3	8	4	39	1	5	14
NM_011546.2	ZEB1	Endogenous	419.14	38	1176	70.83	438	38	155	181	568	172	673	126	379	114	289	1176	103	625	778	107	666	505	197	751	757	156	602	645	129	218	858	330
NM_015753.3	Zeb2 zinc finger E-box binding homeobox 2	Endogenous	425.21	101	994	43.52	457	101	262	219	525	244	576	326	323	278	492	994	225	562	574	377	551	405	460	585	652	199	473	486	238	280	569	473
NM_007392.2	a-SMA	Endogenous	377.18	51	929	57.62	370	51	929	237	564	180	298	299	207	274	165	863	317	598	479	219	424	618	300	694	376	264	326	590	112	189	371	247
NM_007393.1	actin- beta	Endogenous	93033.8	27172	179203	34.06	104085	39617	70033	62857	107038	64743	94921	79885	112052	64418	114664	179203	81574	94447	139078	90974	112009	88970	97023	119414	120214	27172	98101	102779	78203	41956	125721	93794
NM_009930.1	alpha 1(III) collagen	Endogenous	10016.4	1152	35056	83.88	35056	1152	3755	6301	18043	5771	20962	2754	5745	1668	11849	17011	1677	19094	14635	3683	7674	13796	2086	24364	9600	1502	9075	17141	3974	5940	13788	2362
NM_007553.2	bone morphogenetic protein 2	Endogenous	118.18	9	319	74.14	40	9	30	141	65	53	191	29	124	14	129	125	25	158	103	21	319	182	172	60	247	218	232	79	13	237	72	221
NM_007554.2	bone morphogenetic protein 4	Endogenous	48.96	5	144	93.54	62	5	108	19	35	19	51	117	20	107	29	21	98	12	23	74	14	16	144	33	25	137	7	11	18	15	15	136
NM_009309.2	brachyury	Endogenous	6.64	1	18	56.95	5	6	13	1	10	9	18	6	10	2	6	7	10	7	6	9	6	5	6	6	9	1	1	6	2	7	9	3
NM_009864.2	cadherin 1	Endogenous	1741.96	31	4451	87.13	2822	2019	3748	2312	1822	2422	117	3611	2887	2748	3423	31	4209	687	1064	4451	628	260	3858	37	38	443	46	41	2596	309	57	2089
NM_007664.4	cadherin 2	Endogenous	1490.43	148	4805	73.8	1424	409	480	996	1861	811	1529	237	1685	148	1820	4805	314	2023	3019	224	2751	1757	642	1993	2678	484	2540	2034	672	710	2718	968
NM_009788.4	calbindin 1	Endogenous	5.82	1	11	45.58	9	5	9	5	8	7	3	6	8	5	8	1	5	3	11	8	4	6	4	5	3	1	3	9	9	5	9	4
NM_007614.2	catenin (cadherin associated protein)- beta 1	Endogenous	12527.9	2799	21659	44.16	20298	11126	16386	12889	13176	14154	7867	15654	16775	11168	21220	14226	21659	8460	12691	21379	9543	6876	17696	6744	9351	2799	7557	5900	20852	4115	7692	12529
NM_007673.3	caudal type homeobox 2	Endogenous	8.75	2	15	40.87	8	6	15	3	8	8	15	10	15	8	7	13	8	14	8	11	11	8	9	5	10	6	2	8	6	5	13	5
NM_007742.3	collagen- type I- alpha 1	Endogenous	15714.3	1920	64910	88.41	64910	2359	8520	10136	20770	10704	34395	4457	10777	2699	26312	30779	4381	27369	24247	3504	15119	22992	3106	29733	13100	1920	14186	18921	3618	7336	19550	4100
NM_028610.2	developmental pluripotency associated 4	Endogenous	9.04	3	19	47.58	13	8	12	3	17	10	19	6	4	4	18	8	11	4	7	13	6	14	8	9	8	6	5	7	7	6	9	11
NM_017398.3	diaphanous homolog 2 (Drosophila)	Endogenous	520.14	134	1133	37.89	675	294	404	350	657	449	525	574	677	352	660	1133	550	527	696	487	596	482	537	498	663	134	466	429	298	205	803	443
NM_008006.2	fibroblast growth factor 2	Endogenous	73.18	21	117	35.55	61	21	117	54	82	43	102	91	75	68	64	105	45	79	93	99	60	60	96	116	75	53	49	85	60	28	55	113
NM_010202.5	fibroblast growth factor 4	Endogenous	9.11	1	20	44.06	8	9	10	7	8	12	10	9	11	9	8	18	11	8	9	15	20	12	8	5	8	1	5	5	6	4	12	7
NM_010233.1	fibronectin 1	Endogenous	42976.5	5603	152551	84.69	91024	5603	11927	21575	46377	13913	80357	6973	26303	6123	52081	152551	8922	68650	81758	9053	57011	55374	10731	75261	77430	5771	61925	56914	6944	19122	73635	20033
NM_010446.1	forkhead box A2	Endogenous	27.64	5	98	97.49	14	11	42	14	21	10	15	67	22	52	24	14	27	10	15	75	9	13	76	9	7	81	5	9	15	10	9	98
NM_010425.3	forkhead box D3	Endogenous	4.57	1	11	59.66	4	1	3	4	9	9	6	1	3	2	11	10	6	3	2	6	4	5	7	7	3	5	1	3	4	3	3	3
NM_010253.3	galanin	Endogenous	15.25	5	29	43.45	18	9	12	10	24	18	18	29	22	21	19	16	28	6	17	22	8	6	16	16	14	7	6	12	19	5	13	16
NM_008084.1	glyceraldehyde-3-phosphate dehydrogenase	Endogenous	5282.29	760	9066	34.69	5895	2997	5701	4747	6183	4528	7005	4838	6780	3022	9066	8458	7076	4800	7211	5611	6968	4492	5393	5555	6007	760	4494	5581	4342	1689	4723	3982
NM_008108.4	growth differentiation factor 3	Endogenous	50.39	16	90	42.71	72	16	16	59	90	32	34	46	53	82	67	87	44	41	41	57	35	24	66	43	86	27	41	48	35	52	36	81
NM_010346.2	growth factor receptor bound protein 7	Endogenous	53.36	4	149	74.82	113	77	67	62	61	69	14	84	85	71	97	11	101	31	42	149	18	14	108	8	14	12	9	4	58	18	17	80
NM_030694.1	interferon induced transmembrane protein 2	Endogenous	6969.64	1970	12441	36.42	10140	4739	7730	6108	7198	7781	4565	7911	10333	4805	12441	7750	10249	5584	7633	11611	6951	4721	8687	5114	6313	1970	4521	4263	9644	3663	6236	6489
NM_010560.2	interleukin 6 signal transducer	Endogenous	856.54	338	1684	34.53	1080	338	674	575	751	531	794	780	875	631	1180	1684	676	809	1108	1477	938	719	1077	837	907	379	697	745	887	671	1101	1062
NM_001122733.1	kit oncogene	Endogenous	5404.43	324	11910	60.5	8086	4609	8594	5572	5174	7142	2774	7839	8011	4192	11910	4833	11900	2939	5071	11428	3695	2186	6602	1788	2920	324	2343	2567	9708	1025	3515	4577
NM_008482.2	laminin B1 subunit 1	Endogenous	1341.04	321	2580	34.98	1532	475	1123	1055	1526	912	1210	1391	1346	899	1774	2580	1043	1399	1986	1547	1778	1117	1303	1574	1334	321	1273	1474	1594	555	1692	1736
NM_013584.2	leukemia inhibitory factor receptor	Endogenous	136.36	36	297	54.51	291	199	101	140	130	221	65	211	207	123	297	78	194	101	141	253	107	70	180	77	50	69	36	60	110	71	66	170
NM_013611.4	nodal	Endogenous	6.54	1	13	45.52	10	1	10	4	11	9	7	6	8	2	8	3	7	5	5	7	10	8	13	4	3	3	4	7	7	4	9	8
NM_008711.2	noggin	Endogenous	3.04	1	8	67.97	3	1	3	1	2	2	7	7	3	5	1	4	2	5	6	4	3	3	2	1	8	1	2	2	1	1	1	4
NM_030676.1	nuclear receptor subfamily 5- group A- member 2	Endogenous	21.57	7	37	35.13	26	14	25	19	28	25	24	35	28	29	23	26	21	17	25	37	23	21	33	14	18	7	10	12	12	13	17	22
NM_001136075.1	numb gene homolog (Drosophila)	Endogenous	530	161	1022	41.3	777	467	638	503	516	587	335	773	731	491	877	575	796	402	633	1022	539	306	767	289	370	161	295	257	615	178	378	562
NM_008960.2	phosphatase and tensin homolog	Endogenous	1244.82	350	2277	30.63	1733	712	1151	1006	1554	986	1318	1157	1446	813	1640	2277	1272	1363	1641	1436	1368	1111	1351	1245	1433	350	1156	1093	913	607	1518	1205
NM_008816.2	platelet-endothelial cell adhesion molecule 1	Endogenous	944.79	145	1692	40.96	655	145	750	474	1091	589	833	1164	840	864	552	1692	693	1027	1678	878	1045	1030	1273	1638	1361	742	1144	1071	440	499	1368	918
NM_009354.1	telomerase reverse transcriptase	Endogenous	235.36	21	591	78.68	468	198	591	295	222	372	52	385	389	234	522	63	393	119	175	550	103	62	418	39	39	21	48	21	451	69	63	228
NM_011562.2	teratocarcinoma-derived growth factor 1	Endogenous	8.68	2	19	50.28	8	5	8	2	12	9	18	5	10	6	12	19	5	6	12	7	9	8	7	7	12	5	14	6	3	2	14	12
NM_001164147.1	transcription factor 3	Endogenous	29.29	10	59	43.59	40	45	59	34	47	43	28	39	34	30	31	19	48	18	34	42	30	22	25	20	12	10	12	18	30	15	19	16
NM_013685.1	transcription factor 4	Endogenous	1245.18	451	2484	38.26	1923	541	1018	951	1568	919	1333	914	1289	715	1971	2484	1059	1534	1962	1028	1493	1269	962	1378	1453	451	1432	1160	698	574	1473	1313
NM_011658.2	twist homolog 1 (Drosophila)	Endogenous	382.46	27	884	64.25	163	68	46	267	422	194	716	44	552	27	419	884	34	686	620	182	583	443	245	541	746	249	706	467	319	246	405	435
NM_009482.2	undifferentiated embryonic cell transcription factor 1	Endogenous	5.36	1	12	54.77	2	5	6	7	8	5	5	3	5	4	6	8	6	8	8	12	9	1	9	6	1	4	2	2	10	1	4	3
NM_029780.3	v-raf-leukemia viral oncogene 1	Endogenous	889.64	211	1392	30.3	1275	685	975	902	1055	883	945	919	1258	696	1392	1300	1152	775	1159	1116	955	738	952	682	915	211	677	608	692	438	824	731
NM_009556.3	zinc finger protein 42	Endogenous	14.18	4	27	37.47	17	11	8	13	17	12	17	11	18	7	15	27	11	16	20	16	18	16	11	19	17	5	10	16	4	10	24	11
NM_009556.3	zinc finger protein 42	Endogenous	10.29	1	21	45.74	15	8	15	9	9	15	7	9	12	3	14	14	11	13	21	10	12	8	17	9	10	1	6	4	14	1	12	9
ERCC_00096.1	NEG_A	Negative	3.86	1	10	61.4	4	2	3	5	10	5	4	3	6	5	7	1	5	1	3	2	8	8	3	3	2	4	1	4	1	2	1	5
ERCC_00041.1	NEG_B	Negative	2.29	1	7	65.06	2	2	4	5	1	2	2	1	3	1	2	2	3	1	2	7	2	1	2	1	1	1	1	3	3	1	5	3
ERCC_00019.1	NEG_C	Negative	3.04	1	8	71.43	1	2	3	1	4	4	2	1	2	3	2	8	1	5	6	2	7	6	2	8	2	1	2	1	1	3	2	3
ERCC_00076.1	NEG_D	Negative	7.32	1	20	70.44	13	1	4	3	13	5	13	4	4	1	8	20	3	14	10	1	9	11	4	16	10	2	12	7	5	7	3	2
ERCC_00098.1	NEG_E	Negative	3.57	1	7	49.64	6	7	1	7	3	3	7	2	5	2	2	4	3	3	4	6	4	4	3	2	5	3	2	2	4	1	2	3
ERCC_00126.1	NEG_F	Negative	2.57	1	6	55.43	2	3	1	2	3	6	2	1	3	2	3	2	6	2	2	3	5	2	3	3	1	5	1	3	2	1	2	1
ERCC_00144.1	NEG_G	Negative	2.79	1	6	55.58	3	4	4	3	5	3	2	1	4	5	3	2	6	3	5	3	2	1	1	2	1	1	1	1	5	1	2	4
ERCC_00154.1	NEG_H	Negative	3.57	1	7	54.12	4	2	5	6	5	5	4	7	5	3	6	1	7	1	4	4	1	2	3	3	3	1	1	3	7	2	2	3
ERCC_00117.1	POS_A	Positive	11463.1	5594	16294	22.13	5594	13318	13193	15057	13399	12791	9065	12263	12101	13997	8259	6636	12378	9093	10605	9662	13104	11480	12911	9780	12301	16294	7146	11739	10720	13241	11588	13252
ERCC_00112.1	POS_B	Positive	2388.39	1238	3295	20.23	1238	2758	2579	2925	2897	2591	2040	2575	2476	2810	1756	1362	2555	1977	2246	2045	2590	2472	2533	2115	2536	3295	1552	2632	2301	2849	2434	2736
ERCC_00002.1	POS_C	Positive	528.36	261	694	20.95	261	603	576	694	660	622	478	581	565	637	361	346	497	475	486	430	526	562	552	417	565	693	333	585	512	646	533	598
ERCC_00092.1	POS_D	Positive	164.5	82	225	22.65	82	177	207	214	186	181	138	188	177	225	107	113	169	144	150	126	204	182	200	155	155	202	85	155	149	195	172	168
ERCC_00035.1	POS_E	Positive	33.96	17	45	24.52	18	34	35	38	45	29	38	42	29	44	29	21	29	34	43	37	41	42	27	28	17	42	20	40	32	44	41	32
ERCC_00034.1	POS_F	Positive	33.86	22	46	18.11	34	25	26	33	46	28	24	30	37	35	34	43	35	29	43	22	33	39	38	33	30	42	28	33	38	38	40	32
