# Supplementary material for: Adaptation of Laser Microdissection Technique for the Study of a Spontaneous Metastatic Mammary Carcinoma Mouse Model by NanoString Technologies
Source: PLoS One. 2016 Apr 14;11(4):e0153270. doi: 10.1371/journal.pone.0153270 (PMC4831786; doi:10.1371/journal.pone.0153270)
Supplement: S5 Table — (XLSX) [file pone.0153270.s011.xlsx]

## Sheet: Table S4
S5 Table. Summary of the Nanostring and Microarray gene expression profiling using the NanoString gene list.
Nanostring Mouse Gene Symbol	PT	LM	NMG	NL		Microarray Mouse Gene Symbol	PT	LM	NMG	NL		Correlation between NanoString & Microarray Data for Same Group
Acta2	8.45747	8.63103	11.2864	11.2347		Acta2	5.35971	5.55693	5.92807	6.06699		0.795625	0.807314	0.794351	0.795323
Actb	16.6374	16.6374	16.6374	16.6374		Actb	12.7877	12.8444	12.8819	12.7492
Afp	3.44533	4.11353	2.19219	1.37295		Afp	2.93229	3.15622	2.97891	3.65918
B3galt5	2.59384	2.49825	2.73335	3.86394		B3galt5	4.17636	4.1267	3.98159	4.04638
Bmp2	6.81505	5.82883	6.57183	6.94953		Bmp2	6.32997	6.39591	7.14881	6.56639
Bmp4	4.10844	6.96798	6.84562	10.7799		Bmp4	4.77377	7.43968	5.55034	9.75471
Brix1	10.4896	10.8887	9.33822	9.56917		Brix1	7.65569	7.40707	7.20961	7.09578
Calb1	1.49469	1.87971	1.42761	1.35614		Calb1	2.71494	2.75878	2.69656	2.80018
Cd24a	8.92174	10.9488	10.4395	11.0629		Cd24a	11.3032	11.2171	10.4449	9.77212
Cd44	11.702	11.5981	10.5277	10.9004		Cd44	7.56895	7.66474	6.87842	6.9578
Cd9	12.6617	12.4345	11.2573	12.7452		Cd9	11.368	11.4403	10.8323	11.8926
Cdh1	8.93558	11.8729	9.69615	11.9843		Cdh1	9.22124	10.6025	9.28697	10.2075
Cdh2	10.8297	9.1207	8.57588	8.67673		Cdh2	8.66157	7.36092	6.65637	6.03323
Cdx2	2.33852	2.93168	2.14731	3.5435		Cdx2	4.44423	4.40053	4.25342	4.17514
Cer1	3.39203	3.90304	2.54102	3.46467		Cer1	3.25141	3.3725	3.26437	3.28199
Cldn1	3.77463	6.04941	7.67158	7.81359		Cldn1	3.16166	3.35479	3.70749	3.51405
Col1a1	14.2001	12.3658	14.6061	12.7084		Col1a1	9.3203	8.1063	8.84909	7.13325
Col3a1	13.5181	11.7571	15.0867	13.0746		Col3a1	10.7788	10.0034	11.4323	9.87411
Commd3	8.9074	9.37284	8.89782	8.80584		Commd3	9.40472	9.21461	8.89961	8.17289
Crabp2	5.40494	4.12763	4.01614	2.9241		Crabp2	4.96397	4.80041	5.30492	3.4865
Ctnnb1	13.4676	14.2457	12.066	13.4555		Ctnnb1	10.8014	10.5991	9.75035	10.6284
Dnmt3b	6.65782	7.97591	5.81583	6.10873		Dnmt3b	6.10185	6.2491	5.7878	5.61355
Dppa3	4.52851	4.77136	4.46074	5.15502		Dppa3	4.7228	4.49805	4.34922	4.34487
Dppa4	2.31327	2.9279	3	4.40122		Dppa4	4.02482	3.94856	3.71438	3.83533
Ednrb	8.47819	7.45845	8.55972	10.8734		Ednrb	6.22183	6.0536	6.13531	8.08745
Eomes	2.7735	4.69655	7.2114	5.33092		Eomes	4.53955	4.64179	6.38339	5.21435
Epcam	8.33525	11.1109	10.7754	10.1504		Epcam	9.44177	9.50234	9.0211	8.06401
Fgf2	6.01186	6.7416	8.09191	8.59999		Fgf2	2.87467	2.99813	3.00153	3.05817
Fgf4	2.55833	2.848	1.30451	4.00809		Fgf4	3.81005	3.83697	3.5371	3.59699
Fn1	15.5941	13.6235	13.9162	13.0861		Fn1	9.34159	9.10132	9.04514	8.78684
Foxa2	3.26601	6.0974	3.04963	9.51262		Foxa2	4.84825	6.89543	4.35139	9.21508
Foxc2	5.66261	6.54226	4.86196	5.72028		Foxc2	4.93532	4.56243	3.94676	3.79724
Foxd3	0.902956	1.19535	2.86196	2.69153		Foxd3	4.60161	4.57748	4.58937	4.46652
Gabrb3	2.8523	2.34483	2.62527	3.47119		Gabrb3	3.3485	3.24082	3.12087	3.1236
Gal	3.26474	4.38336	4.1811	5.18388		Gal	4.17494	4.35131	4.02175	3.72305
Gapdh	12.491	12.4494	11.3382	11.2195		Gapdh	10.6261	10.1738	10.0918	9.13745
Gata3	4.82677	5.05268	10.1392	7.92505		Gata3	4.16062	4.38565	9.2316	6.13636
Gata6	3.98742	6.33038	7.05007	9.5958		Gata6	4.32677	5.1048	5.0558	6.62918
Gbx2	2.64958	3.13093	3.19061	3.43829		Gbx2	3.04395	2.98804	2.93587	2.94917
Gdf3	5.5544	5.89603	2.40871	0.565597		Gdf3	4.72157	4.8141	4.12058	4.11896
Gja1	12.3836	12.1132	10.9457	11.2491		Gja1	9.28336	9.03892	8.39848	7.77502
Grb7	4.72172	6.54581	6.19731	6.50938		Grb7	6.15431	6.37642	6.38749	7.21346
Gsc	2.8704	2.70929	5.75462	5.05528		Gsc	2.88091	2.86735	3.2572	2.90375
Il6st	9.78562	10.1331	10.9784	11.4571		Il6st	6.38637	6.83238	7.6174	7.90519
Immp2l	6.34942	6.91648	7.17343	6.59619		Immp2l	6.71503	6.52971	7.64556	5.68967
Itga6	10.416	11.3723	10.3292	10.356		Itga6	8.42143	8.51316	8.86462	8.64838
Kit	12.082	12.8891	9.04958	10.5943		Kit	9.69157	9.28848	6.91134	7.91313
Klf4	3.62465	2.43563	3.57894	3.92695		Klf4	9.16564	9.16403	8.04568	10.2412
Krt1	10.4982	9.64533	9.09603	11.5813		Krt1	4.63657	4.29762	3.70849	3.54663
Lama1	1.8405	2.80529	4.58676	2.25096		Lama1	3.65391	3.80164	5.23931	3.5762
Lamb1	10.459	10.6192	10.811	10.5272		Lamb1	6.66301	6.73592	7.00768	6.81166
Lefty1	4.25269	4.63923	3.49313	4.32553		Lefty1	4.54192	4.56716	5.10483	5.26841
Lefty2	3.09741	3.41684	6.41126	6.79714		Lefty2	3.18794	3.21142	3.16522	3.30471
Lgr5	5.37133	4.34696	5.55336	4.92837		Lgr5	3.98011	3.75161	3.92886	3.69303
Lhcgr	4.09777	2.84197	4.20555	4.85		Lhcgr	2.93905	3.02817	2.90644	2.89055
Lifr	6.88941	7.66384	9.83752	10.7012		Lifr	5.35698	5.72284	6.42685	7.03962
Lin28a	2.78959	2.76765	3.08236	2.82579		Lin28a	2.84443	2.76524	2.73341	2.69447
Mixl1	2.45919	2	1.19535	3.44758		Mixl1	3.72439	3.8009	3.39767	3.39204
Msi1	3.29355	2.4489	5.37191	4.7845		Msi1	3.67406	3.65603	3.64113	3.53901
Nanog	3.32245	3.98459	2.35332	3.81558		Nanog	2.81011	2.96721	2.96732	2.96592
Nodal	1.65585	2.36177	1.89918	3.74308		Nodal	4.33205	4.29952	4.41099	4.18655
Nog	0.545664	0.903038	1.37851	2.33628		Nog	3.38633	3.25206	3.23317	3.14266
Nr5a2	4.17069	4.75114	6.08704	5.08916		Nr5a2	3.95092	4.02146	4.0633	3.91318
Ntn1	8.83417	11.181	8.63274	10.4267		Ntn1	5.99026	6.42417	5.47857	6.57313
Numb	8.92493	9.69542	8.74352	10.827		Numb	6.63021	6.90102	6.63291	8.13716
Oaz1	13.2803	13.6116	13.053	13.3792		Oaz1	12.1911	12.2023	12.276	12.3301
Ocln	5.30541	8.88548	7.32229	10.5812		Ocln	5.68371	6.83422	5.97843	8.35195
Pecam1	9.82867	10.1841	11.3431	13.7612		Pecam1	5.04354	6.7543	7.76526	10.1308
Podxl	8.87849	10.7228	9.54969	11.9434		Podxl	6.43582	6.98287	6.38197	8.88823
Pou5f1	3.48387	3.9486	2.81762	3.82375		Pou5f1	3.55109	3.58602	3.41385	3.48364
Pten	10.4229	10.469	10.6888	11.052		Pten	7.66577	7.71298	8.5856	8.4688
Raf1	9.91534	10.0611	9.54932	10.0999		Raf1	7.23909	7.26607	7.02547	7.15228
Rest	10.0754	10.1954	9.55744	9.56813		Rest	6.11215	5.96289	5.70536	5.5548
Rexo1	4.08366	4.36247	4.40667	4.57471		Rexo1	6.33205	6.22676	6.17072	6.02944
Rpl27	4.06238	4.8846	3.17632	4.03738		Rpl27	11.7272	11.6525	11.18	10.5771
Sema3a	8.00688	7.63256	7.18834	11.0283		Sema3a	4.56616	4.9613	4.32065	6.72902
Sfrp2	8.08083	3.76447	9.67197	7.6343		Sfrp2	6.74598	5.10999	7.81421	7.02428
Smarca2	8.41542	9.43223	9.94161	11.8103		Smarca2	6.66077	7.28724	7.50309	8.95112
Snai1	8.61554	8.1632	7.30734	8.35482		Snai1	5.276	5.04924	4.62898	5.04941
Snai2	7.9689	6.32103	8.5205	9.06366		Snai2	6.53911	6.47357	7.57722	7.66958
Sod1	11.8942	12.1983	13.1251	12.8874		Sod1	7.04487	7.23348	7.67761	7.85016
Sox17	5.2025	5.99887	6.72724	9.37189		Sox17	5.1316	6.75198	6.46077	9.15736
Sox2	5.54558	4.97865	2.1375	8.66306		Sox2	4.56614	5.51557	2.93387	6.98699
T	1.87577	1.87578	0.948601	3.36597		T	3.66152	3.65738	3.45822	3.55801
Tcf3	4.62132	5.23534	4.54535	5.24755		Tcf3	7.08863	6.7179	6.90629	6.24372
Tcf4	10.4736	10.2644	11.154	11.673		Tcf4	7.89483	7.84604	8.39643	8.50153
Tdgf1	2.38865	2.16993	1.54597	3.9855		Tdgf1	3.15615	3.23272	3.06575	3.43123
Terf1	8.50496	9.06679	7.50398	8.11061		Terf1	6.09745	5.89411	5.65394	5.45984
Tert	7.0556	8.605	5.72901	5.52732		Tert	6.21188	5.91429	4.37939	3.94852
Twist1	8.76536	7.25739	8.60133	5.42324		Twist1	6.86177	6.08757	6.87111	3.87169
Utf1	1.13636	2.0072	3.45154	3.2765		Utf1	4.47625	4.54956	4.41907	4.30234
Vim	14.7728	13.3515	14.154	14.2399		Vim	11.695	11.5299	11.419	11.3677
Wt1	1.23713	2.59216	0.925999	5.23496		Wt1	4.42367	4.83008	4.02115	5.28943
Zeb1	8.83421	7.67476	9.27629	10.3669		Zeb1	5.55337	5.55296	6.02593	6.47698
Zeb2	8.83539	8.72683	10.3843	10.9382		Zeb2	5.53356	6.01195	7.03671	7.07732
Zfp42	2.78732	2.89336	2.86592	3.55949		Zfp42	2.54721	2.62706	2.56881	2.6781
Notes:
PT: Primary Tumors
LM: Lung Metastasis
NMG: Normal Mammary Gland
NL: Normal Lung
