# Supplementary material for: Adaptation of Laser Microdissection Technique for the Study of a Spontaneous Metastatic Mammary Carcinoma Mouse Model by NanoString Technologies
Source: PLoS One. 2016 Apr 14;11(4):e0153270. doi: 10.1371/journal.pone.0153270 (PMC4831786; doi:10.1371/journal.pone.0153270)
Supplement: S6 Table — (XLSX) [file pone.0153270.s012.xlsx]

## Sheet: Table S5
S6 Table. Data matrix with log-transformed expression intensity values of genes in PT and NMG samples (top) and Carcinoma and EMT samples (bottom), used as input for generating the heat maps in Figure 4 and 5, respectively
Group	Microarray ID	Cd44	Cdh2	Ctnnb1	Eomes	Foxc2	Gata3	Gata6	Gdf3	Gja1	Il6st	Immp2l	Kit	Lama1	Lifr	Pecam1	Prom1	Pten	Smarca2	Snai1	Sod1	Sox17	Sox2	Tert	Zeb2
Primary Tumor	3-PT-50d	7.5039	8.03923	10.9848	4.58869	5.32458	4.19609	4.18864	4.75496	9.19539	6.17414	6.95952	10.3438	3.6221	5.39125	4.83384	4.16162	7.19735	6.84901	5.12083	7.1052	4.93443	3.27105	6.7024	4.88983
Primary Tumor	4-PT-75	7.72209	9.03974	10.7102	4.36703	4.80765	4.71225	4.19497	4.94577	9.27023	6.48289	6.57804	9.18569	3.50332	5.25504	5.45543	4.60215	7.83872	6.70373	5.27876	7.02574	5.14711	4.85384	5.82289	5.81454
Primary Tumor	5-PT-76	7.65987	8.52016	10.7551	4.40706	4.99525	4.31802	4.25478	4.89427	9.24446	6.44933	6.93369	9.60647	3.40394	5.56496	5.00788	4.32122	7.68753	6.90219	5.3351	7.14354	5.14194	3.90707	6.34049	5.71482
Primary Tumor	6-PT-78	7.61468	9.15319	10.6466	4.59653	4.71638	4.27177	4.42028	4.60017	9.54121	6.6056	6.67839	9.24087	3.82558	5.31791	4.55845	4.44198	7.79684	6.54038	5.53593	7.0078	5.28373	4.88913	5.59704	5.88296
Primary Tumor	6516PT	7.31017	5.85811	11.0747	4.41318	4.65954	4.10938	5.11447	4.42793	9.27337	6.78833	6.9977	10.0141	4.17759	5.8438	6.67066	6.59198	7.63714	7.75365	4.55702	7.20957	6.98591	5.60541	6.69821	5.8182
Primary Tumor	6517PT	6.98364	8.1101	11.0886	4.35123	5.68383	3.62161	4.62471	4.54964	9.13883	5.98444	6.15823	10.1347	3.50556	5.12772	3.5491	4.29575	7.24409	7.10532	4.86812	7.09585	3.98777	3.82406	7.27225	4.91278
Primary Tumor	6518PT	8.11557	9.59021	10.4278	5.21947	4.28275	4.65206	4.37548	5.00474	9.38577	6.46036	6.56505	8.98906	3.949	5.13462	5.73818	4.43708	7.89093	6.35354	5.23115	6.88469	5.35686	4.75386	5.30787	5.9561
Primary Tumor	6519PT	8.13489	9.64968	10.6535	4.54931	4.30699	4.1603	3.99204	4.67715	9.53401	6.65208	6.47508	9.35887	3.67399	5.16478	5.67912	4.34578	8.04405	6.43611	5.52654	6.93892	4.97854	5.59107	5.19725	5.97192
Primary Tumor	6520PT	8.01045	9.74066	10.572	5.0611	4.42798	4.45997	4.31147	4.49251	9.31407	6.79725	6.49631	9.33675	3.5708	5.21404	5.88689	4.10919	8.12978	6.76852	5.58488	6.96165	5.4854	4.90705	5.52983	6.25536
Primary Tumor	6567PT	6.53845	8.88849	11.0462	4.40054	6.0885	3.37087	4.24552	4.60218	9.08853	5.74346	6.89545	10.5276	3.30888	5.47776	3.23591	4.53855	7.28303	6.05536	4.89781	7.10978	4.06085	3.90431	7.12375	4.50304
Primary Tumor	PB18	7.66469	8.68765	10.8559	3.98086	4.99511	3.89447	3.87208	4.98796	9.1311	6.11216	7.12789	9.86937	3.65225	5.43487	4.86347	4.26716	7.57406	5.80066	6.09988	7.01088	5.08504	4.72071	6.73865	5.14961
NMG	MG_1r	6.83879	6.74692	9.75193	6.05858	3.96077	9.94726	4.88055	4.22371	8.31522	7.53638	7.30325	7.25008	5.65862	6.44406	7.96633	6.96734	8.55549	7.55023	4.51564	7.70547	6.29908	3.08088	4.43232	7.08906
NMG	MG_2r	6.95855	6.60957	9.80159	6.87211	3.84255	8.87299	4.98692	3.94369	8.2473	7.45936	7.55204	6.83359	5.77682	6.11701	7.60368	7.1905	8.6091	7.35113	4.91936	7.67066	6.27233	2.8073	4.48727	6.95382
NMG	MG_3r	6.83793	6.61263	9.69752	6.21947	4.03697	8.87454	5.29994	4.19435	8.63291	7.85646	8.08139	6.65036	4.28248	6.71948	7.72576	7.85635	8.59221	7.60791	4.45193	7.6567	6.8109	2.91343	4.21857	7.06724
NMG=Normal Mammary Gland
Group	NanoString ID	Cd24a	Itga6	Commd3	Eomes	Epcam	Foxc2	Immp2l	Klf4	Msi1	Ntn1	Pou5f1	Rpl27	T	Wt1	Ifitm2	Il6st	Tert
Carcinoma	03 GB70 PT Ca	10.8754	11.6835	9.23364	2.56071	11.0369	6.9357	7.23372	10.058	3.33056	10.7965	4.11686	4.73931	12.3004	0.0565835	13.3643	10.1294	8.9171
Carcinoma	06 GB71 PT Ca	11.0357	11.79	9.68126	4.18745	11.7254	7.15239	7.22062	10.5538	2.15056	10.9789	4.83592	4.92029	12.7492	0.782409	13.3604	9.9435	8.97241
Carcinoma	08 GB72 PT Ca	11.5543	12.1328	9.60653	3.56925	12.1247	7.06566	7.73179	9.69943	2.7761	11.1139	4.45286	4.65821	12.8874	0.739848	13.6671	9.78396	9.26599
Carcinoma	11 GB76 PT Ca	10.9592	11.3345	9.35196	3.55949	11.8188	7.12257	6.81109	10.3581	3.15218	10.3442	4.13668	4.13668	12.7003	2.33056	13.2851	9.71751	8.54013
Carcinoma	13 GA75 PT Ca	11.2658	12.2685	9.53664	3.55704	12.0682	6.28318	7.51333	9.89391	3.30597	10.8065	3.66903	4.46989	13.139	0.475085	13.5198	10.1176	8.93549
Carcinoma	28 6520 PT Ca	9.41369	11.1115	8.98448	4.41414	9.84466	6.50779	6.08257	10.8722	3.07211	9.66826	4.57894	4.86096	12.0806	1.36737	13.206	10.7543	7.43954
EMT	09 GB72 PT EMT	8.05718	9.4176	8.73877	3.09424	7.04155	5.90376	6.3293	11.1181	3.43563	7.7786	4.31832	4.04614	12.4654	2.64616	12.3453	9.8166	5.78947
EMT	14 GA75 PT EMT	6.92493	8.86583	8.52133	2.09761	1.62293	3.97911	5.82909	11.0737	3.28096	7.04199	3.18903	3.36877	11.0938	1.62293	12.1926	9.98837	5.1823
EMT	17 6516 PT EMT	8.99659	10.3316	8.63343	1.25701	9.42855	5.88801	6.19456	10.6033	3.34625	8.95873	2.81967	3.96532	11.6505	2.45943	12.5362	9.7475	7.05734
EMT	20 6517 PT EMT	7.9901	9.68196	8.75876	1.81967	7.85256	5.23304	6.11395	10.9154	4.52419	7.68349	2.57773	4.44559	11.5814	2.24793	12.4873	9.76704	6.1637
EMT	22 6518 PT EMT	6.92172	8.95873	8.46879	2.09424	4.75168	3.40871	4.79909	10.3413	4.36387	8.07655	0.632268	3.27947	11.0179	1.29278	12.1781	9.56222	5.01703
EMT	25 6519 PT EMT	6.59156	9.16307	8.4795	2.57046	2.81558	4.17632	6.10538	11.1214	2.81558	6.60807	1.38957	3.51728	11.638	2.81558	12.2843	9.5841	5.67779
EMT	26 6519 PTR EMT	5.09761	8.78777	8.67331	2.24489	4.02945	4.02945	6.15218	10.6756	3.83086	6.19417	3.93357	3.46858	11.8253	0.659925	12.1321	9.6115	4.28466
EMT	29 6520 PT EMT	6.46875	9.23336	8.55221	1.28688	4.0197	3.94111	5.48059	10.8532	3.46728	5.50811	3.22188	3.94111	10.4046	1.28688	12.3905	9.88632	5.71149
